# Supplementary material for: Metabolic Rewiring Is Essential for AML Cell Survival to Overcome Autophagy Inhibition by Loss of ATG3
Source: Cancers (Basel). 2021 Dec 6;13(23):6142. doi: 10.3390/cancers13236142 (PMC8657081; doi:10.3390/cancers13236142)
Supplement: Supplementary file 1 [file cancers-13-06142-s001.zip]

Archive with 1 entries (1 files):
- cancers-1443280-supplementary.pdf
